# Supplementary material for: Kaiso mediates human ICR1 methylation maintenance and H19 transcriptional fine regulation
Source: Clin Epigenetics. 2016 May 4;8:47. doi: 10.1186/s13148-016-0215-4 (PMC4857248; doi:10.1186/s13148-016-0215-4)
Supplement: Additional file 2: Table S1. — Influence of Kaiso on other ICRs. Other ICRs than the ICR1 based on (Court et al. [43]) on different chromosomes were analysed for the presence of KBS and their number listed. In addition, the presence of ZPF57 target sites (ZFP57TS) was analysed (Y = yes, N = no) as well as the Kaiso knockdown effect on the methylation of the DMR and the transcription of flanking imprinted genes of the respective ICRs (n.d. = not determined, NO = no change observed, UP = upregulated, DOWN = downregulated). (XLSX 13 kb) [file 13148_2016_215_MOESM2_ESM.xlsx]

## Sheet: Sheet1
DMR	Chrom. Loc.	Methyl. origin	KBS	ZFP57TS	Kaiso knock down effect on
					transcription	DNA-methyl.
DIRAS3	1p31.3	M	2	Y	n.d.	n.d.
ZDBF2	2q33.3	P	3	Y	NO	n.d.
VTRNA2-1	5q31.1	M	1	N	n.d.	n.d.
PLAGL1	6q24.2	M	1	Y	NO	NO
GRB10	7p12.1	M	0	Y	NO	NO
MEST	7q32.2	M	0	Y	NO	NO
PEG13	8q24.3	M	2	Y	n.d.	n.d.
INPP5F	10q26.11	M	1	Y	NO	n.d.
IGF2 DMRs	11p15.5	P	0	Y	DOWN	n.d.
KCNQ1OT1	11p15.5	M	1	Y	DOWN	NO
MKRN3	15q11.2	M	2	Y	NO	n.d.
SNRPN	15q11.2	M	1	Y	n.d.	n.d.
ZNF597/NAA60	16p13.3	P	1	Y	n.d.	n.d.
PEG3	19q13.43	M	0	Y	UP	n.d.
MCTS2P	20q11.21	M	1	N	n.d.	n.d.
NNAT	20q11.23	M	1	Y	n.d.	n.d.
GNAS DMRs	20q13.32	P/M	4	Y	NO	n.d.
WRB	21q22.2	M	1	N	n.d.	n.d.
